# Supplementary material for: Drug Transport in a Liquid-Crystalline Supramolecular Hydrogel: Diffusion Mechanisms Revealed by PGSE NMR
Source: Pharmaceutics. 2026 May 12;18(5):592. doi: 10.3390/pharmaceutics18050592 (PMC13210933; doi:10.3390/pharmaceutics18050592)
Supplement: Supplementary file 1 [file pharmaceutics-18-00592-s001.zip]

Archive with 1 entries (1 files):
- pharmaceutics-4268965-supplementary.pdf
